# Supplementary material for: Histone H3 and H4 Modifications Point to Transcriptional Suppression as a Component of Winter Freeze Tolerance in the Gall Fly Eurosta solidaginis
Source: Int J Mol Sci. 2023 Jun 15;24(12):10153. doi: 10.3390/ijms241210153 (PMC10299125; doi:10.3390/ijms241210153)
Supplement: Supplementary file 1 [file ijms-24-10153-s001.zip]

Archive with 1 entries (1 files):
- ijms-2430869-supplementary.pdf
